# Supplementary material for: Multiple indicators of rice remains and the process of rice domestication: A case study in the lower Yangtze River region, China
Source: PLoS One. 2018 Dec 3;13(12):e0208104. doi: 10.1371/journal.pone.0208104 (PMC6277086; doi:10.1371/journal.pone.0208104)
Supplement: S1 Table — (XLSX) [file pone.0208104.s002.xlsx]

## Sheet: Sheet1
Table S1 Provenience, date, and rice data collected from the archaeological samples
Lab No.	Filed No.	Sites	Geographic coordinates	Relative dating	Calibrated Age/BP	n	Length				Width				The proportion of DTBP
							Max.	Min.	Mean	Std.	Max.	Min.	Mean	Std.
A-1	Section1 ⑧ S	Shangshan site	29.450°N, 119.967° E	Early Shangshan culture	~10000	34	59.99	23.68	38.39	6.99	50.41	22.19	31.36	6.1	0.3871
A-2	Section1 ⑦ S	Shangshan site	29.450°N, 119.967° E	Early Shangshan culture	~10000	48	56.76	22.25	36.86	6.88	45.45	20.32	30.58	6.33	0.3125
A-3	East area T5⑥	Hehuashan site	29.083°N, 119.317° E	Middle Shangshan culture	~10000-9000	50	57.81	28.9	40.9	6.97	47.23	25.24	34.08	5.43	0.44
A-4	East area T5⑤	Hehuashan site	29.083°N, 119.317° E	Middle Shangshan culture	~10000-9000	53	55.7	22.47	40.31	6.99	58.52	22.7	33.39	5.39	0.5192
A-5	East area T5④	Hehuashan site	29.083°N, 119.317° E	Middle Shangshan culture	~10000-9000	51	57.15	23.78	39.14	6.28	46.53	23.03	32.59	4.84	0.4118
A-6	Section1 ⑤ S	Shangshan site	29.450°N, 119.967° E	Middle Shangshan culture	~10000-9000	48	58.24	22.91	37.09	7.58	48.84	18.9	29.29	5.56	0.4694
A-7	KHQ 1	Kuahuqiao site	30.150°N, 120.217° E	Kuahuqiao culture	8000-7000	50	56.29	25.58	41.43	7.53	44.74	23.81	33.3	5.49	0.62
A-8	KHQ 2	Kuahuqiao site	30.150°N, 120.217° E	Kuahuqiao culture	8000-7000	50	66.06	27.06	41.87	7.99	48.78	24.33	32.49	5.37	0.6
A-9	KHQ 3	Kuahuqiao site	30.150°N, 120.217° E	Kuahuqiao culture	8000-7000	50	49.83	22.4	38.43	6.47	42.88	21.05	30.97	4.51	0.5
A-10	KHQ 4	Kuahuqiao site	30.150°N, 120.217° E	Kuahuqiao culture	8000-7000	50	57.09	26.63	39.09	6.46	41.85	21.65	30.88	4.81	0.6
A-11	IV T600⑫	Tianluoshan site	30.017°N, 121.383° E	Early Hemudu culture	7000-6500	50	65.99	22.77	42.32	9.27	54.96	20.84	36.67	8.48	0.34
A-12	IV T600⑪	Tianluoshan site	30.017°N, 121.383° E	Early Hemudu culture	7000-6500	18	84.54	26.31	50	16.65	62.76	19.95	40.24	12.17	0.3333
A-13	IV T600⑧	Tianluoshan site	30.017°N, 121.383° E	Middle Hemudu culture	6500-6000	50	69.03	30.07	44.73	9.9	60.21	26.54	37.51	8.29	0.46
A-14	IV T600⑦	Tianluoshan site	30.017°N, 121.383° E	Middle Hemudu culture	6500-6000	50	105.52	26.73	45.38	12.38	65.17	21.13	36.53	8.25	0.48
A-15	T4719⑦	Majiabang site	30.733°N, 120.717° E	Late Majiabang culture	6500-5800	50	56.09	31.42	41.04	5.56	47.71	20.88	32.74	4.58	0.64
A-16	T4719⑥	Majiabang site	30.733°N, 120.717° E	Late Majiabang culture	6500-5800	50	49.61	27.73	37.9	5.18	40.78	23.52	30.97	3.64	0.5
A-17	TN5E2⑦	Anle site	30.650°N, 119.700° E	Late Majiabang culture-early Songze culture	6000-5700	50	61.02	28.98	42.57	7.43	47.21	21.74	34.4	5.34	0.66
A-18	TN5E2⑥	Anle site	30.650°N, 119.700° E	Late Majiabang culture-early Songze culture	6000-5700	50	57.25	27.65	42.22	6.06	48.02	24.81	34.85	4.73	0.56
A-19	TN5E2⑤	Anle site	30.650°N, 119.700° E	Late Majiabang culture-early Songze culture	6000-5700	50	59	27.97	42.16	6.56	45.07	24.24	34.3	5.39	0.72
A-20	H59	Xiantanmiao site	30.533°N, 120.750° E	Early Songze culture	5800-5600	50	61.67	31.92	43.02	6.63	48.76	26.03	34.39	5.35	0.72
A-21	H60	Xiantanmiao site	30.533°N, 120.750° E	Early Songze culture	5800-5600	50	58.81	29.49	43.25	6.49	54.32	27.15	35.93	5.15	0.7
A-22	G7	Xiantanmiao site	30.533°N, 120.750° E	Early Songze culture	5800-5600	50	62.41	27.56	41.32	5.82	50.96	25.54	33.92	5.06	0.66
A-23	T4265⑥c	Guangfulin site	31.067°N, 121.233°E	Late Liangzhu culture	4600-4300	50	59.26	29.57	43.88	7.17	47.63	22.26	35.41	5.47	0.76
A-24	T4065⑥c	Guangfulin site	31.067°N, 121.233°E	Late Liangzhu culture	4600-4300	50	59.47	31.06	43.27	6.28	57.39	25.61	36.16	5.83	0.76
A-25	T4265⑥b	Guangfulin site	31.067°N, 121.233°E	Late Liangzhu culture	4600-4300	50	65.65	28.09	43.16	8.01	49.79	27.18	35.81	5.67	0.7
A-26	T4065⑥b	Guangfulin site	31.067°N, 121.233°E	Late Liangzhu culture	4600-4300	50	63.13	33.66	46.31	7.17	50.43	28.66	37.02	5.28	0.82
A-27	T4265⑥a	Guangfulin site	31.067°N, 121.233°E	Late Liangzhu culture	4600-4300	50	58.75	28.93	43.93	6.05	58.14	27.41	36.61	5.55	0.68
A-28	T4069⑤	Guangfulin site	31.067°N, 121.233°E	Qianshanyang culture	4300-4100	50	55.86	28.31	44.9	5.79	46.72	26.38	36.79	4.04	0.76
A-29	T4469④d	Guangfulin site	31.067°N, 121.233°E	Guangfulin culture	4100-3900	50	64.6	25.59	44.18	7.74	55.28	23.05	35.48	5.79	0.82
A-30	T4467④d	Guangfulin site	31.067°N, 121.233°E	Guangfulin culture	4100-3900	50	68.32	29.85	42.29	7.08	56.5	24.28	34.37	5.41	0.76
A-31	T4469④c	Guangfulin site	31.067°N, 121.233°E	Guangfulin culture	4100-3900	50	55.07	32.46	42	5.7	45.34	26.43	34.68	4.65	0.68
A-32	T4467④c	Guangfulin site	31.067°N, 121.233°E	Guangfulin culture	4100-3900	50	64.95	32.24	44.4	7.27	52.06	27.72	36.54	5.28	0.7
A-33	T4469④b	Guangfulin site	31.067°N, 121.233°E	Guangfulin culture	4100-3900	50	57.36	31.07	44.08	6.68	48.52	25.97	35.97	5.14	0.78
A-34	T4467④b	Guangfulin site	31.067°N, 121.233°E	Guangfulin culture	4100-3900	50	65.52	33.71	45.74	7.28	47.81	28.73	37.5	4.9	0.74
A-35	T4469④a	Guangfulin site	31.067°N, 121.233°E	Guangfulin culture	4100-3900	50	65.23	32.37	46.83	7.85	54.63	26.82	38.43	5.93	0.84
A-36	T4467④a	Guangfulin site	31.067°N, 121.233°E	Guangfulin culture	4100-3900	50	60.93	26.8	45.54	7.45	56.03	27.04	37.24	5.53	0.86
A-37	T4467③b	Guangfulin site	31.067°N, 121.233°E	Zhou dynasty	3000-2200	50	60.01	30.21	43.25	7.2	59.68	25.06	35.05	5.79	0.72
A-38	T4865③a	Guangfulin site	31.067°N, 121.233°E	Zhou dynasty	3000-2200	50	55.8	32.09	43.57	6.01	47.46	19.39	36.32	5.47	0.76
